# Supplementary material for: Identification and Characterization of a β-N-Acetylhexosaminidase with a Biosynthetic Activity from the Marine Bacterium Paraglaciecola hydrolytica S66T
Source: Int J Mol Sci. 2020 Jan 9;21(2):417. doi: 10.3390/ijms21020417 (PMC7014002; doi:10.3390/ijms21020417)
Supplement: Supplementary file 1 [file ijms-21-00417-s001.zip]

Archive with 3 entries (2 files):
- ijms-670241-SI-to conversion/
- ijms-670241-SI-to conversion/Supplementary Information 1 Visnapuu et al updated.pdf
- ijms-670241-SI-to conversion/Supplementary Information 2 Visnapuu et al updated.pdf
